# Supplementary material for: Germinal Center–Like Tertiary Lymphoid Structures Mark Immune Responsiveness and Enable Checkpoint Immunotherapy in Bladder Cancer
Source: Oncol Res. 2026 Jun 16;34(7):25. doi: 10.32604/or.2026.077808 (PMC13292039; doi:10.32604/or.2026.077808)
Supplement: Supplementary file 1 [file OncolRes-34-77808-s001.zip]

Archive with 1 entries (1 files):
- TSP_OR_77808-s001.docx
